# Supplementary material for: Clinicopathological Features of Non-Small Cell Lung Carcinoma with BRAF Mutation
Source: Curr Oncol. 2023 Nov 19;30(11):10019–32. doi: 10.3390/curroncol30110728 (PMC10670100; doi:10.3390/curroncol30110728)
Supplement: Supplementary file 1 [file curroncol-30-00728-s001.zip]

Archive with 1 entries (1 files):
- curroncol-2678678-supplementary.pdf
